# Supplementary material for: Epidemiologic Analysis of Taiwanese Patients with Idiopathic Pulmonary Fibrosis
Source: Healthcare (Basel). 2020 Dec 21;8(4):580. doi: 10.3390/healthcare8040580 (PMC7767390; doi:10.3390/healthcare8040580)
Supplement: Supplementary file 1 [file healthcare-08-00580-s001.zip]

Archive with 3 entries (3 files):
- Supplmentary  Table  S1.docx.doc
- Supplmentary  Table  S3.docx.doc
- supplementary Table S2.docx
